# Supplementary material for: Microbiome eco-evolution of cultivated and wild rice species across the genus Oryza and its importance in supporting rice growth
Source: Microbiome. 2026 Mar 6;14:83. doi: 10.1186/s40168-026-02359-z (PMC12973805; doi:10.1186/s40168-026-02359-z)
Supplement: Supplementary file 3 — Additional file 2. Supplementary tables. Table S1 Rice accessions in the 2015 and 2019 growing season. Table S2 Overlap or specific bacterial and fungal ASVs across rice compartments. Table S3 The relative abundance of bacterial taxa was significantly affected by compartments using generalized linear model (GLM) analysis. Table S4 The relative abundance of fungal taxa was significantly affected by compartments using generalized linear model (GLM) analysis. Table S5 Pairwise permanova results across rice compartments. Table S6 The relative abundance of bacterial phylum associated with different Oryza species. Table S7 The relative abundance of fungal phylum associated with different Oryza species. Table S8 Pairwise permanova results in light of the host’s genetic background. Table S9 The SparCC network statistics. Table S10 Synthetic community (SynCom) composition. Table S11 Media composition. Table S12 Fertilizer application rates. Table S13 Summary of PHI-base plant pathogenicity analysis for key SynCom strains. Table S14 Media used for bacterial strain culture in SynCom experiments. [file 40168_2026_2359_MOESM2_ESM.xlsx]

## Sheet: Supplementary Data 1
Supplementary Data 1 Rice accessions in the 2015 and 2019 growing season
Rice accessions	Sampling time	Type	Chromesome number	Oryza complex	Genome	Species	Country origin	Continent orign	Polyploidization	life_cycle	Divergence time
D01	2015	Wild rice	24	O.sativa	AA	O.rufipogon	china	asia	Diploid	Perennial	Late
D02	2015	Wild rice	24	O.sativa	AA	O.meridionalis	Australia	australia	Diploid	Annual	Medium
D03	2015	Wild rice	24	O.sativa	AA	O.rufipogon	china	asia	Diploid	Perennial	Late
D04	2015	Wild rice	24	O.sativa	AA	O.rufipogon	china	asia	Diploid	Perennial	Late
D05	2015	Wild rice	24	O.sativa	AA	O.rufipogon	china	asia	Diploid	Perennial	Late
D06	2015	Wild rice	24	O.sativa	AA	O.rufipogon	china	asia	Diploid	Perennial	Late
D07	2015	Wild rice	24	O.sativa	AA	O.rufipogon	china	asia	Diploid	Perennial	Late
D08	2015	Wild rice	24	O.sativa	AA	O.rufipogon	china	asia	Diploid	Perennial	Late
D09*	2015	Wild rice	24	O.sativa	AA	O.rufipogon	kampuchea	asia	Diploid	Perennial	Late
D10*	2015	Wild rice	48	O.officinalis	CCDD	O.alta	Brazil	america	Allotetraploid	Perennial	Medium
D11*	2015	Wild rice	24	O.officinalis	EE	O.australiensis	Australia	australia	Diploid	Perennial	Early
D12	2015	Wild rice	24	O.sativa	AA	O.barthii	Sierra_Leone	africa	Diploid	Annual	Medium
D13*	2015	Wild rice	24	Unclassified	FF	O.brachyantha	Sierra_Leone	africa	Diploid	Annual (or Weakly Perennial)	Early
D14	2015	Wild rice	24	O.officinalis	CC	O.eichingeri	Sri_Lanka	africa	Diploid	Perennial	Medium
D15	2015	Wild rice	24	O.sativa	AA	O.glumaepatula	brazil	america	Diploid	perennial	Medium
D16	2015	Wild rice	24	O.sativa	AA	O.glumaepatula	Cuba	america	Diploid	perennial	Medium
D17	2015	Wild rice	48	O.officinalis	CCDD	O.grandiglumis	Brazil	america	Allotetraploid	Perennial	Medium
D18*	2015	Wild rice	48	O.officinalis	CCDD	O.latifolia	Panama	america	Allotetraploid	Perennial	Medium
D19	2015	Wild rice	24	O.sativa	AA	O.longistaminata	Zambia	africa	Diploid	Perennial	Late
D20	2015	Wild rice	24	O.sativa	AA	O.longistaminata	Madagascar	africa	Diploid	Perennial	Late
D21*	2015	Wild rice	48	O.officinalis	BBCC	O.malampuzhaensis	India	asia	Allotetraploid	Perennial	Medium
D22	2015	Wild rice	48	O.officinalis	BBCC	O.minuta	Philippines	asia	Allotetraploid	Perennial	Medium
D23	2015	Wild rice	24	O.sativa	AA	O.nivara	India	asia	Diploid	Annual	Late
D24	2015	Wild rice	24	O.sativa	AA	O.nivara	Cambodia	asia	Diploid	Annual	Late
D25	2015	Wild rice	24	O.sativa	AA	O.nivara	Sri_Lanka	asia	Diploid	Annual	Late
D26	2015	Wild rice	24	O.sativa	AA	O.nivara	china	asia	Diploid	Annual	Late
D27	2015	Wild rice	24	O.sativa	AA	O.nivara	Bangladesh	asia	Diploid	Annual	Late
D28	2015	Wild rice	24	O.sativa	AA	O.nivara	Thailand	asia	Diploid	Annual	Late
D29	2015	Wild rice	24	O.officinalis	CC	O.officinalis	India	asia	Diploid	Perennial	Medium
D30	2015	Wild rice	24	O.officinalis	CC	O.rhizomatis	Sri_Lanka	asia	Diploid	Perennial	Medium
D31	2015	Wild rice	24	O.sativa	AA	O.rufipogon	India	asia	Diploid	Perennial	Late
D32	2015	Wild rice	24	O.sativa	AA	O.rufipogon	china	asia	Diploid	Perennial	Late
D33	2015	Wild rice	24	O.sativa	AA	O.rufipogon	Cambodia	asia	Diploid	Perennial	Late
D34	2015	Wild rice	24	O.sativa	AA	O.rufipogon	Cambodia	asia	Diploid	Perennial	Late
D35	2015	Wild rice	24	O.sativa	AA	O.rufipogon	Nepal	asia	Diploid	Perennial	Late
D36*	2015	Wild rice	24	O.sativa	AA	O.rufipogon	Nepal	asia	Diploid	Perennial	Late
D37*	2015	Wild rice	24	O.sativa	AA	O.rufipogon	Nepal	asia	Diploid	Perennial	Late
D38*	2015	Wild rice	24	O.sativa	AA	O.rufipogon	Philippines	asia	Diploid	Perennial	Late
D39*	2015	Wild rice	24	O.sativa	AA	O.rufipogon	India	asia	Diploid	Perennial	Late
D40	2015	Wild rice	24	O.sativa	AA	O.nivara	Thailand	asia	Diploid	Annual	Late
DW01*	2019	wild rice	48	O.officinalis	CCDD	O.alta	brazil	america	Allotetraploid	Perennial	Medium
DW02	2019	wild rice	48	O.officinalis	CCDD	O.alta	india	america	Allotetraploid	Perennial	Medium
DW03	2019	wild rice	48	O.officinalis	CCDD	O.alta	china	america	Allotetraploid	Perennial	Medium
DW04	2019	wild rice	48	O.officinalis	CCDD	O.alta	paraguay	america	Allotetraploid	Perennial	Medium
DW05	2019	wild rice	48	O.officinalis	CCDD	O.alta	suriname	america	Allotetraploid	Perennial	Medium
DW06	2019	wild rice	48	O.officinalis	CCDD	O.alta	guyana	america	Allotetraploid	Perennial	Medium
DW07	2019	wild rice	48	O.officinalis	CCDD	O.alta	suriname	america	Allotetraploid	Perennial	Medium
DW08*	2019	wild rice	24	O.officinalis	EE	O.australiensis	Australia	australia	Diploid	Perennial	Early
DW09	2019	wild rice	24	O.officinalis	EE	O.australiensis	Australia	australia	Diploid	Perennial	Early
DW10	2019	wild rice	24	O.officinalis	EE	O.australiensis	Australia	australia	Diploid	Perennial	Early
DW11	2019	wild rice	24	Unclassified	FF	O.brachyantha	guinea	africa	Diploid	Annual (or weakly perennial)	Early
DW12*	2019	wild rice	24	Unclassified	FF	O.brachyantha	sierra_Leone	africa	Diploid	Annual (or weakly perennial)	Early
DW13	2019	wild rice	24	Unclassified	FF	O.brachyantha	mali	africa	Diploid	Annual (or weakly perennial)	Early
DW14	2019	wild rice	24	O.officinalis	CC	O.eichingeri	tanzania	asia	Diploid	Perennial	Medium
DW15	2019	wild rice	24	O.officinalis	CC	O.eichingeri	uganda	asia	Diploid	Perennial	Medium
DW16	2019	wild rice	24	O.officinalis	CC	O.eichingeri	sri_Lanka	asia	Diploid	Perennial	Medium
DW17*	2019	wild rice	48	O.officinalis	CCDD	O.latifolia	panama	america	Allotetraploid	Perennial	Medium
DW18	2019	wild rice	48	O.officinalis	CCDD	O.latifolia	argentina	america	Allotetraploid	Perennial	Medium
DW19	2019	wild rice	48	O.officinalis	CCDD	O.latifolia	cuba	america	Allotetraploid	Perennial	Medium
DW20	2019	wild rice	48	O.officinalis	CCDD	O.latifolia	costa_rica	america	Allotetraploid	Perennial	Medium
DW21	2019	wild rice	48	O.officinalis	CCDD	O.latifolia	colombia	america	Allotetraploid	Perennial	Medium
DW22	2019	wild rice	48	O.officinalis	CCDD	O.latifolia	china	america	Allotetraploid	Perennial	Medium
DW23	2019	wild rice	48	O.officinalis	CCDD	O.latifolia	suriname	america	Allotetraploid	Perennial	Medium
DW24	2019	wild rice	24	O.sativa	AA	O.longistaminata	malawi	africa	Diploid	Perennial	Late
DW25	2019	wild rice	24	O.sativa	AA	O.longistaminata	ethiopia	africa	Diploid	Perennial	Late
DW26*	2019	wild rice	48	O.officinalis	BBCC	O.malampuzhaensis	India	asia	Allotetraploid	Perennial	Medium
DW27	2019	wild rice	48	O.officinalis	BBCC	O.malampuzhaensis	India	asia	Allotetraploid	Perennial	Medium
DW28	2019	wild rice	48	O.officinalis	BBCC	O.malampuzhaensis	India	asia	Allotetraploid	Perennial	Medium
DW29	2019	wild rice	48	O.officinalis	BBCC	O.malampuzhaensis	India	asia	Allotetraploid	Perennial	Medium
DW30	2019	wild rice	48	O.officinalis	BBCC	O.malampuzhaensis	India	asia	Allotetraploid	Perennial	Medium
DW31	2019	wild rice	48	O.officinalis	BBCC	O.minuta	Philippines	asia	Allotetraploid	Perennial	Medium
DW32	2019	wild rice	48	O.officinalis	BBCC	O.minuta	Philippines	asia	Allotetraploid	Perennial	Medium
DW33	2019	wild rice	48	O.officinalis	BBCC	O.minuta	Philippines	asia	Allotetraploid	Perennial	Medium
DW34	2019	wild rice	24	O.officinalis	CC	O.officinalis	vietnam	asia	Diploid	Perennial	Medium
DW35	2019	wild rice	24	O.officinalis	CC	O.officinalis	Philippines	asia	Diploid	Perennial	Medium
DW36	2019	wild rice	24	O.officinalis	CC	O.officinalis	indonesia	asia	Diploid	Perennial	Medium
DW37	2019	wild rice	24	O.officinalis	CC	O.officinalis	indonesia	asia	Diploid	Perennial	Medium
DW38	2019	wild rice	24	O.officinalis	CC	O.officinalis	indonesia	asia	Diploid	Perennial	Medium
DW39	2019	wild rice	24	O.officinalis	CC	O.officinalis	india	asia	Diploid	Perennial	Medium
DW40	2019	wild rice	24	O.officinalis	CC	O.officinalis	Philippines	asia	Diploid	Perennial	Medium
DW41	2019	wild rice	24	O.officinalis	CC	O.officinalis	china	asia	Diploid	Perennial	Medium
DW42	2019	wild rice	24	O.officinalis	CC	O.officinalis	china	asia	Diploid	Perennial	Medium
DW43	2019	wild rice	24	O.officinalis	CC	O.officinalis	china	asia	Diploid	Perennial	Medium
DW44	2019	wild rice	24	O.officinalis	CC	O.officinalis	china	asia	Diploid	Perennial	Medium
DW45	2019	wild rice	24	O.officinalis	BB	O.punctata	india	asia	Diploid	Annual	Medium
DW46	2019	wild rice	24	O.officinalis	BB	O.punctata	india	asia	Diploid	Annual	Medium
DW47	2019	wild rice	24	O.officinalis	BB	O.punctata	chad	africa	Diploid	Annual	Medium
DW48	2019	wild rice	24	O.officinalis	BB	O.punctata	kenya	africa	Diploid	Annual	Medium
DW49	2019	wild rice	24	O.officinalis	BB	O.punctata	kenya	africa	Diploid	Annual	Medium
DW50	2019	wild rice	24	O.officinalis	BB	O.punctata	kenya	africa	Diploid	Annual	Medium
DW51	2019	wild rice	24	O.officinalis	CC	O.rhizomatis	Sri_Lanka	asia	Diploid	Perennial	Medium
DW52	2019	wild rice	24	O.sativa	AA	O.rufipogon	kampuchea	asia	Diploid	Perennial	Late
DW53	2019	wild rice	24	O.sativa	AA	O.rufipogon	kampuchea	asia	Diploid	Perennial	Late
DW54*	2019	wild rice	24	O.sativa	AA	O.rufipogon	kampuchea	asia	Diploid	Perennial	Late
DW55*	2019	wild rice	24	O.sativa	AA	O.rufipogon	nepal	asia	Diploid	Perennial	Late
DW56*	2019	wild rice	24	O.sativa	AA	O.rufipogon	nepal	asia	Diploid	Perennial	Late
DW57*	2019	wild rice	24	O.sativa	AA	O.rufipogon	Philippines	asia	Diploid	Perennial	Late
DW58*	2019	wild rice	24	O.sativa	AA	O.rufipogon	india	asia	Diploid	Perennial	Late
DW59	2019	Cultivated rice	24	O.sativa_indica	AA	O.sativa_indica	china	asia	Diploid	Annual	Late
Note: Inventory of all samples analyzed in this study. Accessions sampled in both years are indicated with an asterisk (*) in the ‘Rice accessions’ column.

## Sheet: Supplementary Data 2
Supplementary Data 2 Overlap or specific bacterial and fungal ASVs across rice compartments
		Bacteria		Fungi
Compartmnets 1	Compartmnets 2	Overlap ASVs	Specific ASVs	Overlap ASVs	Specific ASVs
Root			1084		579
Root	Shoot	204		396
Root	Leaf	156		347
Shoot			84		943
Shoot	Leaf	122		458
Leaf			53		1224

## Sheet: Supplementary Data 3
Supplementary Data 3 The relative abundance of bacterial taxa were significantly affected by compartments using a generalized linear model (GLM) analysis
Phylum				Genus
index	p value	significant		index	p value	significant
k__Bacteria.p__Proteobacteria	0.001	***		k__Bacteria.p__Proteobacteria.c__Gammaproteobacteria.o__Enterobacteriales.f__Enterobacteriaceae.__	0.001	***
k__Bacteria.p__Firmicutes	0.001	***		k__Bacteria.p__Proteobacteria.c__Gammaproteobacteria.o__Xanthomonadales.f__Xanthomonadaceae.g__Xanthomonas	0.002	**
k__Bacteria.p__Actinobacteria	0.001	***		k__Bacteria.p__Proteobacteria.c__Gammaproteobacteria.o__Oceanospirillales.f__Halomonadaceae.g__Halomonas	0.001	***
k__Bacteria.p__Bacteroidetes	0.001	***		k__Bacteria.p__Proteobacteria.c__Gammaproteobacteria.o__Pseudomonadales.f__Pseudomonadaceae.g__Pseudomonas	0.001	***
k__Bacteria.p__[Thermi]	0.125	ns		k__Bacteria.p__Proteobacteria.c__Gammaproteobacteria.o__Xanthomonadales.f__Xanthomonadaceae.g__Stenotrophomonas	0.001	***
k__Bacteria.p__Fusobacteria	0.711	ns		k__Bacteria.p__Proteobacteria.c__Betaproteobacteria.o__Burkholderiales.f__Oxalobacteraceae.g__Herbaspirillum	0.001	***
k__Bacteria.p__Verrucomicrobia	0.001	***		k__Bacteria.p__Proteobacteria.c__Gammaproteobacteria.o__Alteromonadales.f__Shewanellaceae.g__Shewanella	0.001	***
k__Bacteria.p__Chlorobi	0.546	ns		k__Bacteria.p__Proteobacteria.c__Alphaproteobacteria.o__Rhizobiales.f__Rhizobiaceae.__	0.001	***
k__Bacteria.p__Spirochaetes	0.947	ns		k__Bacteria.p__Proteobacteria.c__Betaproteobacteria.o__Burkholderiales.f__Comamonadaceae.g__Acidovorax	0.001	***
k__Bacteria.p__Cyanobacteria	0.746	ns		k__Bacteria.p__Bacteroidetes.c__Sphingobacteriia.o__Sphingobacteriales.f__Sphingobacteriaceae.g__Sphingobacterium	0.001	***
k__Bacteria.p__Acidobacteria	0.982	ns		k__Bacteria.p__Proteobacteria.c__Betaproteobacteria.o__Burkholderiales.f__Oxalobacteraceae.g__Massilia	0.001	***
k__Bacteria.p__OD1	0.444	ns		k__Bacteria.p__Proteobacteria.c__Alphaproteobacteria.o__Rhizobiales.f__Rhizobiaceae.g__Agrobacterium	0.001	***
k__Bacteria.p__Nitrospirae	0.431	ns		k__Bacteria.p__Proteobacteria.c__Gammaproteobacteria.o__Alteromonadales.f__.Chromatiaceae..g__Rheinheimera	0.001	***
k__Bacteria.p__Chloroflexi	0.982	ns		k__Bacteria.p__Bacteroidetes.c__.Saprospirae..o__.Saprospirales..f__Chitinophagaceae.g__Chitinophaga	0.001	***
k__Bacteria.p__Fibrobacteres	0.411	ns		k__Bacteria.p__Proteobacteria.c__Gammaproteobacteria.o__Pseudomonadales.f__Pseudomonadaceae.__	0.001	***
k__Bacteria.p__Planctomycetes	0.966	ns		k__Bacteria.p__Proteobacteria.c__Gammaproteobacteria.o__Enterobacteriales.f__Enterobacteriaceae.g__Enterobacter	0.009	**
k__Bacteria.p__Tenericutes	0.588	ns		k__Bacteria.p__Proteobacteria.c__Betaproteobacteria.o__Burkholderiales.f__Comamonadaceae.__	0.001	***
k__Bacteria.p__Chlamydiae	0.906	ns		k__Bacteria.p__Proteobacteria.c__Betaproteobacteria.o__Burkholderiales.f__Burkholderiaceae.g__Burkholderia	0.003	**
k__Bacteria.p__Euryarchaeota	0.34	ns		k__Bacteria.p__Bacteroidetes.c__Cytophagia.o__Cytophagales.f__Cytophagaceae.g__	0.001	***
k__Bacteria.p__Gemmatimonadetes	0.367	ns		k__Bacteria.p__Proteobacteria.c__Alphaproteobacteria.o__Sphingomonadales.f__Sphingomonadaceae.g__Sphingobium	0.001	***
k__Bacteria.p__Elusimicrobia	0.362	ns		k__Bacteria.p__Proteobacteria.c__Betaproteobacteria.o__Burkholderiales.f__Alcaligenaceae.g__Achromobacter	0.001	***
k__Bacteria.p__OP3	0.311	ns		k__Bacteria.p__Proteobacteria.c__Gammaproteobacteria.o__Pseudomonadales.f__Moraxellaceae.g__Acinetobacter	0.034	*
k__Bacteria.p__TM6	0.489	ns		k__Bacteria.p__Bacteroidetes.c__Flavobacteriia.o__Flavobacteriales.f__Flavobacteriaceae.g__Flavobacterium	0.001	***
k__Bacteria.p__FBP	0.361	ns		k__Bacteria.p__Firmicutes.c__Bacilli.o__Bacillales.f__Bacillaceae.g__Bacillus	0.001	***
k__Bacteria.p__GN02	0.33	ns		k__Bacteria.p__Bacteroidetes.c__Cytophagia.o__Cytophagales.f__Cytophagaceae.g__Dyadobacter	0.001	***
k__Bacteria.p__NC10	0.356	ns		k__Bacteria.p__Proteobacteria.c__Alphaproteobacteria.o__Caulobacterales.f__Caulobacteraceae.g__Caulobacter	0.001	***
k__Bacteria.p__WPS.2	0.351	ns		k__Bacteria.p__Proteobacteria.c__Gammaproteobacteria.o__Alteromonadales.f__Alteromonadaceae.g__Cellvibrio	0.001	***
				k__Bacteria.p__Proteobacteria.c__Alphaproteobacteria.o__Sphingomonadales.f__Sphingomonadaceae.g__Sphingomonas	0.009	**
				k__Bacteria.p__Proteobacteria.c__Alphaproteobacteria.o__Rhizobiales.f__Brucellaceae.g__Ochrobactrum	0.001	***
				k__Bacteria.p__Actinobacteria.c__Actinobacteria.o__Actinomycetales.f__Nocardioidaceae.g__Kribbella	0.001	***
				k__Bacteria.p__Proteobacteria.c__Alphaproteobacteria.o__Sphingomonadales.f__Sphingomonadaceae.g__Novosphingobium	0.001	***
				k__Bacteria.p__Proteobacteria.c__Alphaproteobacteria.o__Rhizobiales.f__Methylobacteriaceae.__	0.019	*
				k__Bacteria.p__Proteobacteria.c__Betaproteobacteria.o__Rhodocyclales.f__Rhodocyclaceae.__	0.007	**
				k__Bacteria.p__Firmicutes.c__Bacilli.o__Bacillales.__.__	0.002	**
				k__Bacteria.p__Proteobacteria.c__Alphaproteobacteria.o__Rhizobiales.__.__	0.008	**
				k__Bacteria.p__Actinobacteria.c__Actinobacteria.o__Actinomycetales.f__Microbacteriaceae.__	0.044	*
				k__Bacteria.p__Proteobacteria.c__Alphaproteobacteria.o__Caulobacterales.f__Caulobacteraceae.g__Brevundimonas	0.001	***
				k__Bacteria.p__Proteobacteria.c__Alphaproteobacteria.o__Caulobacterales.f__Caulobacteraceae.g__Asticcacaulis	0.001	***
				k__Bacteria.p__Firmicutes.c__Bacilli.o__Lactobacillales.f__Lactobacillaceae.g__Lactobacillus	0.02	*
				k__Bacteria.p__Proteobacteria.c__Alphaproteobacteria.o__Rhizobiales.f__Methylocystaceae.g__Pleomorphomonas	0.001	***
				k__Bacteria.p__Proteobacteria.c__Alphaproteobacteria.o__Rhizobiales.f__Methylobacteriaceae.g__Methylobacterium	0.038	*
				k__Bacteria.p__Proteobacteria.c__Betaproteobacteria.o__Methylophilales.f__Methylophilaceae.g__Methylotenera	0.005	**
				k__Bacteria.p__Proteobacteria.c__Alphaproteobacteria.o__Rhizobiales.f__Hyphomicrobiaceae.g__Devosia	0.001	***
				k__Bacteria.p__Bacteroidetes.c__Sphingobacteriia.o__Sphingobacteriales.f__Sphingobacteriaceae.g__Pedobacter	0.001	***
				k__Bacteria.p__Bacteroidetes.c__.Saprospirae..o__.Saprospirales..f__Chitinophagaceae.g__	0.001	***
				k__Bacteria.p__Proteobacteria.c__Deltaproteobacteria.o__Bdellovibrionales.f__Bacteriovoracaceae.g__	0.006	**
				k__Bacteria.p__Proteobacteria.c__Alphaproteobacteria.__.__.__	0.001	***
				k__Bacteria.p__Verrucomicrobia.c__Verrucomicrobiae.o__Verrucomicrobiales.f__Verrucomicrobiaceae.g__Luteolibacter	0.001	***
Significant: *p < 0.05, **p < 0.01, ***p < 0.001

## Sheet: Supplementary Data 4
Supplementary Data 4 The relative abundance of fungal taxa were significantly affected by compartments using a generalized linear model (GLM) analysis
Phylum				Genus
index	p value	significant		index	p value	significant
k__Fungi.p__Ascomycota	0.06	ns		k__Fungi.p__Ascomycota.c__Sordariomycetes.o__Hypocreales.f__Nectriaceae.g__Gibberella	0.001	***
k__Fungi.p__unidentified	0.001	***		k__Fungi.p__Ascomycota.c__Dothideomycetes.o__Capnodiales.__.__	0.002	**
k__Fungi.p__Basidiomycota	0.288	ns		k__Fungi.p__Ascomycota.c__Sordariomycetes.o__Sordariales.f__Lasiosphaeriaceae.g__Apodus	0.001	***
k__Fungi.p__	0.311	ns		k__Fungi.p__unidentified.c__unidentified.o__unidentified.f__unidentified.g__unidentified	0.001	***
k__Fungi.p__Mortierellomycota	0.024	*		k__Fungi.p__Ascomycota.c__Sordariomycetes.o__Hypocreales.f__unidentified.g__unidentified	0.001	***
k__Fungi.p__Rozellomycota	0.831	ns		k__Fungi.p__Ascomycota.c__Sordariomycetes.o__Hypocreales.f__Nectriaceae.g__Fusarium	0.001	***
k__Fungi.p__Glomeromycota	0.01	**		k__Fungi.p__Ascomycota.c__Sordariomycetes.o__Hypocreales.f__Hypocreales_fam_Incertae_sedis.g__Sarocladium	0.001	***
k__Fungi.p__Chytridiomycota	0.439	ns		k__Fungi.p__Basidiomycota.c__Agaricomycetes.o__Cantharellales.f__Ceratobasidiaceae.__	0.031	*
k__Fungi.p__Mucoromycota	0.127	ns		k__Fungi.p__Basidiomycota.c__Agaricomycetes.o__Russulales.f__Russulaceae.g__Lactifluus	0.001	***
				k__Fungi.p__Ascomycota.c__Dothideomycetes.o__Capnodiales.f__Cladosporiaceae.g__Cladosporium	0.012	*
				k__Fungi.p__Ascomycota.c__Saccharomycetes.o__Saccharomycetales.f__Debaryomycetaceae.g__Meyerozyma	0.001	***
				k__Fungi.p__Basidiomycota.c__Tremellomycetes.o__Tremellales.f__Bulleribasidiaceae.g__Hannaella	0.001	***
				k__Fungi.p__Ascomycota.c__Dothideomycetes.o__Pleosporales.f__Pleosporaceae.g__Alternaria	0.001	***
				k__Fungi.p__Basidiomycota.c__Malasseziomycetes.o__Malasseziales.f__Malasseziaceae.g__Malassezia	0.016	*
				k__Fungi.p__Ascomycota.c__Dothideomycetes.o__Pleosporales.f__Pleosporaceae.g__Bipolaris	0.001	***
				k__Fungi.p__Basidiomycota.c__Microbotryomycetes.o__Sporidiobolales.f__Sporidiobolaceae.g__Rhodotorula	0.001	***
				k__Fungi.p__Ascomycota.c__Dothideomycetes.o__Pleosporales.f__Pleosporaceae.g__Curvularia	0.012	*
				k__Fungi.p__Ascomycota.c__Dothideomycetes.o__Capnodiales.f__Dissoconiaceae.g__Ramichloridium	0.001	***
				k__Fungi.p__Ascomycota.c__Sordariomycetes.o__Sordariales.__.__	0.007	**
				k__Fungi.p__Ascomycota.c__Eurotiomycetes.o__Eurotiales.f__Trichocomaceae.g__Talaromyces	0.017	*
				k__Fungi.p__Basidiomycota.c__Agaricomycetes.o__Russulales.f__Russulaceae.g__Russula	0.025	*
				k__Fungi.p__Basidiomycota.c__Ustilaginomycetes.o__Violaceomycetales.f__Violaceomycetaceae.g__Violaceomyces	0.004	**
				k__Fungi.p__Basidiomycota.c__Tremellomycetes.o__Tremellales.f__Rhynchogastremataceae.g__Papiliotrema	0.017	*
				k__Fungi.p__Basidiomycota.c__Agaricomycetes.o__Sebacinales.f__Sebacinaceae.g__Sebacina	0.042	*
				k__Fungi.p__Basidiomycota.c__Tremellomycetes.o__Tremellales.f__Bulleribasidiaceae.g__Vishniacozyma	0.02	*
				k__Fungi.p__Basidiomycota.c__Ustilaginomycetes.o__Ustilaginales.f__Ustilaginaceae.g__Dirkmeia	0.004	**
				k__Fungi.p__Basidiomycota.c__Tremellomycetes.o__Filobasidiales.f__Filobasidiaceae.g__Naganishia	0.001	***
				k__Fungi.p__Basidiomycota.c__Agaricomycetes.o__Russulales.f__Russulaceae.__	0.001	***
				k__Fungi.p__Basidiomycota.c__Tremellomycetes.o__Tremellales.__.__	0.019	*
				k__Fungi.p__Basidiomycota.c__Microbotryomycetes.o__Sporidiobolales.f__Sporidiobolaceae.g__Sporobolomyces	0.001	***
				k__Fungi.p__Ascomycota.c__Sordariomycetes.o__Magnaporthales.f__Magnaporthaceae.g__Gaeumannomyces	0.034	*
				k__Fungi.p__Ascomycota.c__Dothideomycetes.o__Pleosporales.f__Pleosporaceae.g__Exserohilum	0.001	***
				k__Fungi.p__Ascomycota.c__Saccharomycetes.o__Saccharomycetales.f__Pichiaceae.g__Pichia	0.015	*
				k__Fungi.p__Basidiomycota.c__Tremellomycetes.o__Tremellales.f__Trimorphomycetaceae.g__Saitozyma	0.011	*
				k__Fungi.p__Ascomycota.c__Sordariomycetes.o__Xylariales.f__Xylariales_fam_Incertae_sedis.g__Robillarda	0.001	***
				k__Fungi.p__Mortierellomycota.c__Mortierellomycetes.o__Mortierellales.f__Mortierellaceae.g__Mortierella	0.043	*
				k__Fungi.p__Ascomycota.c__Sordariomycetes.o__unidentified.f__unidentified.g__unidentified	0.001	***
				k__Fungi.p__Ascomycota.c__Dothideomycetes.o__Pleosporales.f__Phaeosphaeriaceae.g__Phaeosphaeria	0.046	*
				k__Fungi.p__Basidiomycota.c__Cystobasidiomycetes.o__Cystobasidiomycetes_ord_Incertae_sedis.f__Symmetrosporaceae.g__Symmetrospora	0.003	**
				k__Fungi.p__Ascomycota.c__Sordariomycetes.o__Branch06.f__unidentified.g__unidentified	0.002	**
				k__Fungi.p__Ascomycota.c__Sordariomycetes.o__Hypocreales.f__Nectriaceae.__	0.033	*
				k__Fungi.p__Basidiomycota.c__Tremellomycetes.o__Cystofilobasidiales.f__Mrakiaceae.g__Itersonilia	0.002	**
				k__Fungi.p__Ascomycota.c__Sordariomycetes.o__Xylariales.__.__	0.018	*
				k__Fungi.p__Basidiomycota.c__Agaricomycetes.o__Agaricales.f__Agaricaceae.g__Coprinus	0.005	**
				k__Fungi.p__Basidiomycota.c__Agaricomycetes.o__Cantharellales.f__Clavulinaceae.__	0.038	*
				k__Fungi.p__Ascomycota.c__Dothideomycetes.o__Pleosporales.f__Pleosporales_fam_Incertae_sedis.g__Dokmaia	0.001	***
				k__Fungi.p__Basidiomycota.c__Agaricomycetes.o__unidentified.f__unidentified.g__unidentified	0.007	**
				k__Fungi.p__Basidiomycota.c__Exobasidiomycetes.o__Exobasidiales.f__Brachybasidiaceae.g__Meira	0.031	*
				k__Fungi.p__Ascomycota.c__Dothideomycetes.o__Capnodiales.f__Mycosphaerellaceae.g__Mycosphaerella	0.004	**
				k__Fungi.p__Basidiomycota.c__Agaricomycetes.o__Polyporales.f__Meruliaceae.g__Bjerkandera	0.008	**
				k__Fungi.p__Ascomycota.c__Dothideomycetes.o__Dothideales.f__Dothideales_fam_Incertae_sedis.g__Selenophoma	0.01	**
				k__Fungi.p__Ascomycota.c__Dothideomycetes.o__Pleosporales.f__Morosphaeriaceae.g__Acrocalymma	0.038	*
Significant: *p < 0.05, **p < 0.01, ***p < 0.001

## Sheet: Supplementary Data 5
Supplementary Data 5 Pairwise permanova results across rice compartments
Fungi
Group 1	Group 2	Sample size	Permutations	pseudo-F	p-value	q-value
Leaf	Root	65	999	7.38242	0.001	0.001
Leaf	Shoot	73	999	3.83019	0.001	0.001
Root	Shoot	76	999	4.45705	0.001	0.001
Bacteria
Group 1	Group 2	Sample size	Permutations	pseudo-F	p-value	q-value
Leaf	Root	67	999	10.5513	0.001	0.0015
Leaf	Shoot	68	999	2.63109	0.016	0.016
Root	Shoot	69	999	6.05817	0.001	0.0015

## Sheet: Supplementary Data 6
Supplementary Data 6 The relative abundance of bacterial phylum associated with different Oryza species
index	O.sativa_indica	O.alta	O.australiensis	O.brachyantha	O.eichingeri	O.latifolia	O.longistaminata	O.malampuzhaensis	O.minuta	O.officinalis	O.punctata	O.rhizomatis	O.rufipogon	Percent (%)
k__Bacteria;p__Proteobacteria	13759	5802	7075	11966	5330	8660	26887	13719	17859	7004	9213	4278	14680	81.3182
k__Bacteria;p__Bacteroidetes	229	820	763	669	1162	1279	253	795	1286	717	1137	1077	612	6.00522
k__Bacteria;p__Firmicutes	123	298	212	390	195	310	1024	1631	2714	627	1301	461	752	5.58203
k__Bacteria;p__Actinobacteria	125	802	244	169	329	466	204	131	656	232	220	290	200	2.26217
k__Bacteria;p__Verrucomicrobia	62	68	42	107	47	62	4	46	132	73	85	31	48	0.448765
k__Bacteria;p__Spirochaetes	11	97	50	121	128	257	2	104	353	89	109	38	56	0.786867
k__Archaea;p__Euryarchaeota	24	132	50	43	48	114	14	81	359	72	68	58	31	0.608362
k__Bacteria;p__Acidobacteria	104	201	79	73	73	133	1	52	293	110	104	35	55	0.730146
k__Bacteria;p__Chloroflexi	116	227	69	91	91	142	4	48	211	95	69	25	42	0.683991
k__Bacteria;p__Cyanobacteria	8	35	5	32	7	18	21	44	17	36	43	5	16	0.159598
k__Bacteria;p__[Thermi]	4	11	0	18	3	4	0	5	5	11	5	12	9	0.0483798
k__Bacteria;p__Nitrospirae	14	18	10	9	14	27	0	12	49	19	10	14	4	0.111218
k__Bacteria;p__Fusobacteria	2	2	1	8	0	1	0	4	3	8	3	6	24	0.0344776
k__Bacteria;p__TM7	3	39	13	7	16	34	1	9	68	15	3	12	11	0.128457
k__Archaea;p__Crenarchaeota	9	24	3	15	2	15	0	5	24	17	7	6	2	0.0717356
k__Bacteria;p__TM6	29	27	30	38	5	38	0	9	67	20	18	11	11	0.168495
k__Bacteria;p__Chlorobi	7	45	15	20	5	40	0	16	50	28	23	9	5	0.146252
k__Bacteria;p__Tenericutes	1	3	3	9	2	17	1	4	11	6	2	0	4	0.0350337
k__Bacteria;p__Armatimonadetes	1	15	0	3	1	4	0	0	2	3	0	0	1	0.0166827
k__Bacteria;p__Planctomycetes	40	102	10	18	10	38	1	23	23	34	34	2	11	0.192407
k__Bacteria;p__Chlamydiae	28	19	13	40	5	13	3	14	12	20	25	2	6	0.111218
k__Bacteria;p__OD1	3	14	6	5	10	28	0	15	25	29	20	0	10	0.0917549
k__Bacteria;p__Gemmatimonadetes	6	10	1	9	0	7	0	4	12	9	5	3	3	0.0383702
k__Bacteria;p__Lentisphaerae	2	2	4	2	12	8	0	2	12	2	4	0	1	0.0283606
k__Bacteria;p__Deferribacteres	0	1	0	0	0	0	0	2	3	1	0	0	0	0.00389263
k__Bacteria;p__Fibrobacteres	2	7	0	2	0	8	0	1	1	4	6	0	3	0.0189071
k__Bacteria;p__NC10	5	1	0	0	3	1	0	1	4	0	1	0	0	0.00889744
k__Bacteria;p__TPD-58	1	1	0	2	1	0	0	0	2	0	3	1	0	0.00611699
k__Bacteria;p__OP11	1	2	0	1	0	0	0	1	1	3	5	0	0	0.00778526
k__Archaea;p__[Parvarchaeota]	10	14	3	10	1	12	0	8	9	23	16	4	2	0.0622821
k__Bacteria;p__ZB3	0	0	0	0	2	2	0	0	2	1	0	1	0	0.00444872
k__Bacteria;p__OP3	6	9	3	0	0	2	0	9	3	12	4	2	1	0.0283606
k__Bacteria;p__GN04	1	1	0	1	0	2	0	3	1	4	0	0	0	0.00722917
k__Bacteria;p__GOUTA4	0	2	0	0	0	3	0	2	2	2	0	0	0	0.00611699
k__Bacteria;p__Synergistetes	0	1	0	0	0	0	0	3	0	1	0	0	0	0.00278045
k__Bacteria;p__SBR1093	1	0	0	0	1	0	0	0	0	1	0	0	0	0.00166827
k__Bacteria;p__BRC1	0	1	0	0	0	1	0	0	0	2	0	0	0	0.00222436
k__Bacteria;p__OP8	1	0	0	1	0	1	0	1	0	3	0	1	1	0.00500481
k__Bacteria;p__KSB3	0	1	0	0	0	0	0	0	1	0	0	0	1	0.00166827
k__Bacteria;p__Elusimicrobia	3	2	1	0	0	0	0	0	0	3	2	0	0	0.00611699
k__Bacteria;p__NKB19	0	1	1	0	0	0	0	0	0	1	1	0	0	0.00222436
k__Bacteria;p__WS1	0	0	0	0	0	2	0	0	0	0	0	0	0	0.00111218
k__Bacteria;p__LCP-89	0	0	0	0	0	1	0	0	0	0	0	0	0	0.00055609
k__Bacteria;p__WWE1	0	0	0	0	0	1	0	1	0	1	1	0	0	0.00222436
k__Bacteria;p__WS3	0	1	2	1	0	0	0	0	1	2	0	0	0	0.00389263
k__Bacteria;p__Aquificae	0	0	0	0	0	0	0	0	0	1	0	0	0	0.00055609
k__Bacteria;p__OP1	0	0	0	0	0	0	0	0	0	1	0	0	0	0.00055609
k__Bacteria;p__AC1	0	1	0	0	0	1	0	0	1	2	0	0	0	0.00278045
k__Bacteria;p__WPS-2	0	0	1	1	0	0	0	0	0	0	0	0	1	0.00166827
k__Bacteria;p__FBP	0	0	0	1	0	0	0	0	0	0	0	0	0	0.00055609
k__Bacteria;p__SC4	0	0	0	1	0	0	0	0	0	1	0	0	0	0.00111218
k__Bacteria;p__LD1	0	0	0	0	0	0	1	0	0	0	0	0	0	0.00055609
k__Bacteria;p__WS2	0	0	0	0	0	0	0	0	0	0	1	0	0	0.00055609
k__Bacteria;p__GN02	0	0	0	0	0	0	0	0	0	0	0	0	0	0

## Sheet: Supplementary Data 7
Supplementary Data 7 The relative abundance of fungal phylum associated with different Oryza species
index	O.sativa_indica	O.alta	O.australiensis	O.brachyantha	O.eichingeri	O.latifolia	O.longistaminata	O.malampuzhaensis	O.minuta	O.officinalis	O.punctata	O.rhizomatis	O.rufipogon	Percent (%)
k__Fungi;p__Basidiomycota	2668	9580	34703	32866	18300	16670	23213	19432	13027	16125	3400	33828	4835	82.9269
k__Fungi;p__Ascomycota	6019	3633	1160	2210	3023	3801	3115	2369	5005	3673	4103	606	6505	16.4014
k__Fungi;p__unidentified	22	16	8	7	1	41	0	891	9	29	27	3	19	0.389162
k__Fungi;__	86	57	11	84	0	130	7	46	17	76	63	1	46	0.226316
k__Fungi;p__Mortierellomycota	8	0	0	126	0	2	0	1	1	3	2	0	1	0.0522267
k__Fungi;p__Chytridiomycota	1	0	0	0	0	0	0	0	0	2	0	0	0	0.00108806
k__Fungi;p__Mucoromycota	0	0	0	0	0	1	1	1	1	1	1	0	0	0.00217611
k__Fungi;p__Blastocladiomycota	0	0	0	1	0	0	0	0	0	0	0	0	0	0.000362685
k__Fungi;p__Rozellomycota	0	0	0	0	0	0	0	0	0	0	0	0	1	0.000362685

## Sheet: Supplementary Data 8
Supplementary Data 8 Pairwise permanova results in light of the host’s genetic background
Bacteria								Fungi
Chromosome number								Chromosome number
Group 1	Group 2	Sample size	Permutations	pseudo-F	p-value	q-value		Group 1	Group 2	Sample size	Permutations	pseudo-F	p-value	q-value
Diploid (2n =24)	Allotetraploid (2n = 48)	124	999	2.58103	0.001	0.001		Diploid (2n =24)	Allotetraploid (2n = 48)	124	999	3.18587	0.013	0.013
Divergence time								Divergence time
Group 1	Group 2	Sample size	Permutations	pseudo-F	p-value	q-value		Group 1	Group 2	Sample size	Permutations	pseudo-F	p-value	q-value
Early	Late	35	999	2.66281	0.002	0.003		Early	Late	35	999	9.81057	0.001	0.0015
Early	Medium	101	999	1.14867	0.228	0.228		Early	Medium	101	999	2.94227	0.023	0.023
Late	Medium	112	999	4.60082	0.001	0.003		Late	Medium	112	999	6.97906	0.001	0.0015
Complex								Complex
Group 1	Group 2	Sample size	Permutations	pseudo-F	p-value	q-value		Group 1	Group 2	Sample size	Permutations	pseudo-F	p-value	q-value
O. officinalis	O. sativa	118	999	6.15955	0.001	0.003		O. officinalis	O. sativa	118	999	5.53429	0.003	0.0045
O. officinalis	Unclassified	98	999	1.70035	0.004	0.006		O. officinalis	Unclassified	98	999	3.39552	0.01	0.01
O. sativa	Unclassified	32	999	1.2041	0.258	0.258		O. sativa	Unclassified	32	999	4.62986	0.001	0.003
Genome								Genome
Group 1	Group 2	Sample size	Permutations	pseudo-F	p-value	q-value		Group 1	Group 2	Sample size	Permutations	pseudo-F	p-value	q-value
AA	BB	38	999	3.25089	0.001	0.0042		AA	BB	38	999	1.05179	0.347	0.347
AA	BBCC	42	999	3.36465	0.001	0.0042		AA	BBCC	42	999	4.00823	0.005	0.007
AA	CC	56	999	5.15758	0.001	0.0042		AA	CC	56	999	10.305	0.001	0.00233333
AA	CCDD	54	999	5.72117	0.001	0.0042		AA	CCDD	54	999	4.18446	0.004	0.006
AA	EE	32	999	4.23508	0.001	0.0042		AA	EE	32	999	7.74209	0.001	0.00233333
AA	FF	32	999	1.2041	0.259	0.27195		AA	FF	32	999	4.62986	0.001	0.00233333
BB	BBCC	28	999	1.1953	0.174	0.214941		BB	BBCC	28	999	6.3188	0.001	0.00233333
BB	CC	42	999	1.64559	0.007	0.018375		BB	CC	42	999	11.7792	0.001	0.00233333
BB	CCDD	40	999	1.52319	0.016	0.028		BB	CCDD	40	999	4.99351	0.001	0.00233333
BB	EE	18	999	1.57626	0.016	0.028		BB	EE	18	999	18.2819	0.001	0.00233333
BB	FF	18	999	1.51586	0.03	0.045		BB	FF	18	999	7.47782	0.001	0.00233333
BBCC	CC	46	999	1.08309	0.317	0.317		BBCC	CC	46	999	1.80833	0.102	0.1071
BBCC	CCDD	44	999	1.17502	0.204	0.238		BBCC	CCDD	44	999	3.74052	0.002	0.00381818
BBCC	EE	22	999	1.3369	0.085	0.119		BBCC	EE	22	999	3.05568	0.028	0.0345882
BBCC	FF	22	999	1.70254	0.011	0.0231		BBCC	FF	22	999	2.20706	0.038	0.0443333
CC	CCDD	58	999	1.61414	0.003	0.0105		CC	CCDD	58	999	9.23459	0.001	0.00233333
CC	EE	36	999	1.15233	0.224	0.247579		CC	EE	36	999	2.37691	0.069	0.0762632
CC	FF	36	999	1.61334	0.009	0.021		CC	FF	36	999	4.53377	0.003	0.00484615
CCDD	EE	34	999	1.22843	0.117	0.153562		CCDD	EE	34	999	3.93066	0.002	0.00381818
CCDD	FF	34	999	1.78328	0.005	0.015		CCDD	FF	34	999	3.18569	0.008	0.0105
EE	FF	12	999	1.8962	0.019	0.0306923		EE	FF	12	999	4.21953	0.003	0.00484615
Species								Species
Group 1	Group 2	Sample size	Permutations	pseudo-F	p-value	q-value		Group 1	Group 2	Sample size	Permutations	pseudo-F	p-value	q-value
O. alta	O. australiensis	20	999	1.25498	0.113	0.1695		O. alta	O. australiensis	20	999	5.97044	0.002	0.00709091
O. alta	O. brachyantha	20	999	1.69968	0.003	0.0117		O. alta	O. brachyantha	20	999	2.63024	0.006	0.0133714
O. alta	O. eichingeri	20	999	1.20873	0.176	0.240842		O. alta	O. eichingeri	20	999	3.13771	0.014	0.0266341
O. alta	O. latifolia	28	999	0.79368	0.881	0.886		O. alta	O. latifolia	28	999	2.6358	0.032	0.04992
O. alta	O. longistaminata	17	999	2.05274	0.004	0.0148571		O. alta	O. longistaminata	17	999	2.01605	0.076	0.0971803
O. alta	O. malampuzhaensis	24	999	1.49609	0.032	0.0713143		O. alta	O. malampuzhaensis	24	999	5.21662	0.001	0.0052
O. alta	O. minuta	20	999	1.15662	0.176	0.240842		O. alta	O. minuta	20	999	2.36337	0.019	0.0336818
O. alta	O. officinalis	36	999	1.35944	0.044	0.0903158		O. alta	O. officinalis	36	999	7.86596	0.001	0.0052
O. alta	O. punctata	26	999	1.47673	0.031	0.0711176		O. alta	O. punctata	26	999	3.55452	0.005	0.0125806
O. alta	O. rhizomatis	16	999	0.913612	0.803	0.83512		O. alta	O. rhizomatis	16	999	3.15223	0.009	0.0195
O. alta	O. rufipogon	28	999	3.05535	0.001	0.0065		O. alta	O. rufipogon	28	999	1.99501	0.054	0.0752143
O. alta	O. sativa.indica	23	999	3.28649	0.001	0.0065		O. alta	O. sativa.indica	23	999	3.13224	0.005	0.0125806
O. australiensis	O. brachyantha	12	999	1.8962	0.013	0.0349655		O. australiensis	O. brachyantha	12	999	4.21953	0.001	0.0052
O. australiensis	O. eichingeri	12	999	1.10226	0.344	0.400478		O. australiensis	O. eichingeri	12	999	4.28168	0.001	0.0052
O. australiensis	O. latifolia	20	999	1.10515	0.234	0.294387		O. australiensis	O. latifolia	20	999	2.50694	0.05	0.0722222
O. australiensis	O. longistaminata	9	999	2.76653	0.007	0.02184		O. australiensis	O. longistaminata	9	999	2.40422	0.065	0.0845
O. australiensis	O. malampuzhaensis	16	999	1.44396	0.063	0.114279		O. australiensis	O. malampuzhaensis	16	999	2.16377	0.059	0.0807368
O. australiensis	O. minuta	12	999	1.52899	0.039	0.0822162		O. australiensis	O. minuta	12	999	9.33634	0.003	0.009
O. australiensis	O. officinalis	28	999	1.11256	0.29	0.348		O. australiensis	O. officinalis	28	999	1.79366	0.117	0.138273
O. australiensis	O. punctata	18	999	1.57626	0.015	0.039		O. australiensis	O. punctata	18	999	18.2819	0.001	0.0052
O. australiensis	O. rhizomatis	8	999	1.26783	0.169	0.239673		O. australiensis	O. rhizomatis	8	999	21.4718	0.037	0.0555
O. australiensis	O. rufipogon	20	999	3.28862	0.001	0.0065		O. australiensis	O. rufipogon	20	999	9.54879	0.001	0.0052
O. australiensis	O. sativa.indica	15	999	4.15055	0.002	0.00917647		O. australiensis	O. sativa.indica	15	999	13.8994	0.002	0.00709091
O. brachyantha	O. eichingeri	12	999	1.58115	0.055	0.104634		O. brachyantha	O. eichingeri	12	999	2.26827	0.09	0.111429
O. brachyantha	O. latifolia	20	999	1.62825	0.006	0.0203478		O. brachyantha	O. latifolia	20	999	3.71772	0.006	0.0133714
O. brachyantha	O. longistaminata	9	999	0.794024	0.824	0.845684		O. brachyantha	O. longistaminata	9	999	1.31857	0.257	0.286371
O. brachyantha	O. malampuzhaensis	16	999	2.23335	0.002	0.00917647		O. brachyantha	O. malampuzhaensis	16	999	3.01088	0.017	0.0315714
O. brachyantha	O. minuta	12	999	1.23648	0.192	0.2496		O. brachyantha	O. minuta	12	999	2.43525	0.018	0.0326512
O. brachyantha	O. officinalis	28	999	1.56177	0.013	0.0349655		O. brachyantha	O. officinalis	28	999	4.02535	0.006	0.0133714
O. brachyantha	O. punctata	18	999	1.51586	0.024	0.0585		O. brachyantha	O. punctata	18	999	7.47782	0.001	0.0052
O. brachyantha	O. rhizomatis	8	999	1.15943	0.399	0.43225		O. brachyantha	O. rhizomatis	8	999	1.65098	0.101	0.123094
O. brachyantha	O. rufipogon	20	999	1.45699	0.082	0.136085		O. brachyantha	O. rufipogon	20	999	4.4722	0.001	0.0052
O. brachyantha	O. sativa indica	15	999	1.44934	0.125	0.183962		O. brachyantha	O. sativa indica	15	999	5.276	0.002	0.00709091
O. eichingeri	O. latifolia	20	999	1.26039	0.102	0.156		O. eichingeri	O. latifolia	20	999	3.47743	0.023	0.0398667
O. eichingeri	O. longistaminata	9	999	2.02872	0.052	0.1014		O. eichingeri	O. longistaminata	9	999	1.88614	0.116	0.138273
O. eichingeri	O. malampuzhaensis	16	999	1.23438	0.206	0.26341		O. eichingeri	O. malampuzhaensis	16	999	0.698305	0.505	0.511558
O. eichingeri	O. minuta	12	999	1.02507	0.383	0.426771		O. eichingeri	O. minuta	12	999	2.92134	0.054	0.0752143
O. eichingeri	O. officinalis	28	999	1.05927	0.358	0.404696		O. eichingeri	O. officinalis	28	999	0.782837	0.461	0.473132
O. eichingeri	O. punctata	18	999	1.35472	0.101	0.156		O. eichingeri	O. punctata	18	999	4.63677	0.027	0.0448085
O. eichingeri	O. rhizomatis	8	999	1.05426	0.395	0.43225		O. eichingeri	O. rhizomatis	8	999	0.886271	0.191	0.222358
O. eichingeri	O. rufipogon	20	999	2.52185	0.001	0.0065		O. eichingeri	O. rufipogon	20	999	3.11879	0.029	0.047125
O. eichingeri	O. sativa indica	15	999	2.56697	0.012	0.0346667		O. eichingeri	O. sativa indica	15	999	3.25562	0.065	0.0845
O. latifolia	O. longistaminata	17	999	2.17344	0.002	0.00917647		O. latifolia	O. longistaminata	17	999	0.881398	0.443	0.46072
O. latifolia	O. malampuzhaensis	24	999	1.24897	0.135	0.195		O. latifolia	O. malampuzhaensis	24	999	3.28204	0.012	0.0252973
O. latifolia	O. minuta	20	999	1.12971	0.189	0.2496		O. latifolia	O. minuta	20	999	5.485	0.001	0.0052
O. latifolia	O. officinalis	36	999	1.16912	0.181	0.243414		O. latifolia	O. officinalis	36	999	4.15836	0.005	0.0125806
O. latifolia	O. punctata	26	999	1.28622	0.09	0.14625		O. latifolia	O. punctata	26	999	7.86461	0.002	0.00709091
O. latifolia	O. rhizomatis	16	999	0.977759	0.495	0.528904		O. latifolia	O. rhizomatis	16	999	3.06011	0.027	0.0448085
O. latifolia	O. rufipogon	28	999	3.10493	0.001	0.0065		O. latifolia	O. rufipogon	28	999	5.76052	0.001	0.0052
O. latifolia	O. sativa indica	23	999	3.62013	0.001	0.0065		O. latifolia	O. sativa indica	23	999	7.03705	0.001	0.0052
O. longistaminata	O. malampuzhaensis	13	999	2.45573	0.002	0.00917647		O. longistaminata	O. malampuzhaensis	13	999	1.26275	0.281	0.304417
O. longistaminata	O. minuta	9	999	1.75779	0.028	0.0661818		O. longistaminata	O. minuta	9	999	2.8857	0.031	0.0493469
O. longistaminata	O. officinalis	25	999	2.1108	0.002	0.00917647		O. longistaminata	O. officinalis	25	999	1.15132	0.271	0.297718
O. longistaminata	O. punctata	15	999	2.04062	0.007	0.02184		O. longistaminata	O. punctata	15	999	6.69885	0.003	0.009
O. longistaminata	O. rhizomatis	5	999	1.92632	0.098	0.156		O. longistaminata	O. rhizomatis	5	999	4.01924	0.201	0.227217
O. longistaminata	O. rufipogon	17	999	1.6719	0.048	0.096		O. longistaminata	O. rufipogon	17	999	3.47476	0.006	0.0133714
O. longistaminata	O. sativa indica	12	999	1.25	0.249	0.308286		O. longistaminata	O. sativa indica	12	999	5.36553	0.005	0.0125806
O. malampuzhaensis	O. minuta	16	999	1.77683	0.003	0.0117		O. malampuzhaensis	O. minuta	16	999	5.07892	0.004	0.0115556
O. malampuzhaensis	O. officinalis	32	999	1.66461	0.012	0.0346667		O. malampuzhaensis	O. officinalis	32	999	0.240136	0.951	0.951
O. malampuzhaensis	O. punctata	22	999	1.37568	0.074	0.125478		O. malampuzhaensis	O. punctata	22	999	9.48972	0.001	0.0052
O. malampuzhaensis	O. rhizomatis	12	999	1.1342	0.29	0.348		O. malampuzhaensis	O. rhizomatis	12	999	0.758085	0.355	0.374189
O. malampuzhaensis	O. rufipogon	24	999	2.80323	0.001	0.0065		O. malampuzhaensis	O. rufipogon	24	999	6.51865	0.001	0.0052
O. malampuzhaensis	O. sativa indica	19	999	3.79625	0.001	0.0065		O. malampuzhaensis	O. sativa indica	19	999	7.03367	0.002	0.00709091
O. minuta	O. officinalis	28	999	1.06298	0.338	0.399455		O. minuta	O. officinalis	28	999	6.34489	0.003	0.009
O. minuta	O. punctata	18	999	1.41151	0.057	0.105857		O. minuta	O. punctata	18	999	6.42696	0.003	0.009
O. minuta	O. rhizomatis	8	999	0.858926	0.886	0.886		O. minuta	O. rhizomatis	8	999	3.24455	0.035	0.0535294
O. minuta	O. rufipogon	20	999	1.46746	0.065	0.115227		O. minuta	O. rufipogon	20	999	2.14724	0.078	0.098129
O. minuta	O. sativa indica	15	999	2.37784	0.003	0.0117		O. minuta	O. sativa indica	15	999	4.62788	0.002	0.00709091
O. officinalis	O. punctata	34	999	1.59489	0.021	0.0528387		O. officinalis	O. punctata	34	999	11.0123	0.001	0.0052
O. officinalis	O. rhizomatis	24	999	0.914639	0.672	0.708324		O. officinalis	O. rhizomatis	24	999	1.01924	0.334	0.356877
O. officinalis	O. rufipogon	36	999	3.51864	0.001	0.0065		O. officinalis	O. rufipogon	36	999	8.83647	0.002	0.00709091
O. officinalis	O. sativa indica	31	999	3.26487	0.001	0.0065		O. officinalis	O. sativa indica	31	999	8.51307	0.001	0.0052
O. punctata	O. rhizomatis	14	999	1.11598	0.356	0.404696		O. punctata	O. rhizomatis	14	999	8.70627	0.013	0.026
O. punctata	O. rufipogon	26	999	2.61309	0.001	0.0065		O. punctata	O. rufipogon	26	999	1.37001	0.198	0.227118
O. punctata	O. sativa indica	21	999	2.5594	0.001	0.0065		O. punctata	O. sativa indica	21	999	2.09288	0.065	0.0845
O. rhizomatis	O. rufipogon	16	999	1.48057	0.072	0.1248		O. rhizomatis	O. rufipogon	16	999	4.04021	0.013	0.026
O. rhizomatis	O. sativa indica	11	999	2.01522	0.037	0.0801667		O. rhizomatis	O. sativa indica	11	999	5.23951	0.014	0.0266341
O. rufipogon	O. sativa indica	23	999	2.35454	0.006	0.0203478		O. rufipogon	O. sativa indica	23	999	2.13645	0.038	0.0559245

## Sheet: Supplementary Data 9
Supplementary Data 9 The SparCC network statistics
Number of nodes	232
Number of edges	622
Avg. number of nerghbors	5.167
Network diameter	10
Network dradius	5
Characteristic path length	3.937
Clustering coefficient	0.345
Network density	0.073
Network heterogeneity	1.036
Network centralization	0.258
Connecteed components	47
Results of MCODE analysis
Parameters: Network Scoring: Include Loops: false Degree Cutoff: 2 Cluster Finding: Node Score Cutoff: 0.2 Haircut: true Fluff: false K-Core: 2 Max. Depth from Seed: 100
Cluster	Score (Density*#Nodes)	Nodes	Edges
1	24	25	288
2	9.556	10	43
3	6.5	9	26
4	6.333	7	19
5	3.333	4	5
6	3.333	4	5
7	3	3	3
8	3	3	3

## Sheet: Supplementary Data 10
Supplementary Data 10 Synthetic Community (SynCom) Composition
Strain	classification
Enterobacter cloacae_M VD1	d__Bacteria;p__Proteobacteria;c__Gammaproteobacteria;o__Enterobacterales;f__Enterobacteriaceae;g__Enterobacter;s__Enterobacter cloacae_M
Pseudomonas_B sp. W8	d__Bacteria;p__Proteobacteria;c__Gammaproteobacteria;o__Pseudomonadales;f__Pseudomonadaceae;g__Pseudomonas_B;s__
Agrobacterium pusense A3	d__Bacteria;p__Proteobacteria;c__Alphaproteobacteria;o__Rhizobiales;f__Rhizobiaceae;g__Agrobacterium;s__Agrobacterium pusense
Pseudomonas aeruginosa WN26	d__Bacteria;p__Proteobacteria;c__Gammaproteobacteria;o__Pseudomonadales;f__Pseudomonadaceae;g__Pseudomonas;s__Pseudomonas aeruginosa
Agrobacterium rhizogenes_A WN19	d__Bacteria;p__Proteobacteria;c__Alphaproteobacteria;o__Rhizobiales;f__Rhizobiaceae;g__Agrobacterium;s__Agrobacterium rhizogenes_A
Sphingomonas aquatilis VD3	d__Bacteria;p__Proteobacteria;c__Alphaproteobacteria;o__Sphingomonadales;f__Sphingomonadaceae;g__Sphingomonas;s__Sphingomonas aquatilis
Rhizobium_A straminoryzae W17	d__Bacteria;p__Proteobacteria;c__Alphaproteobacteria;o__Rhizobiales;f__Rhizobiaceae;g__Rhizobium_A;s__Rhizobium_A straminoryzae
Ralstonia sp. WN52	d__Bacteria;p__Proteobacteria;c__Gammaproteobacteria;o__Burkholderiales;f__Burkholderiaceae;g__Ralstonia;s__
Herbaspirillum rubrisubalbicans Hs	d__Bacteria;p__Proteobacteria;c__Gammaproteobacteria;o__Burkholderiales;f__Burkholderiaceae;g__Herbaspirillum;s__Herbaspirillum rubrisubalbicans
Burkholderia vietnamiensis G16	d__Bacteria;p__Proteobacteria;c__Gammaproteobacteria;o__Burkholderiales;f__Burkholderiaceae;g__Burkholderia;s__Burkholderia vietnamiensis
Burkholderia cepacia W1	d__Bacteria;p__Proteobacteria;c__Gammaproteobacteria;o__Burkholderiales;f__Burkholderiaceae;g__Burkholderia;s__Burkholderia cepacia
Dyella sp. MD1	d__Bacteria;p__Proteobacteria;c__Gammaproteobacteria;o__Xanthomonadales;f__Rhodanobacteraceae;g__Dyella;s__
Pandoraea pnomenusa WC3	d__Bacteria;p__Proteobacteria;c__Gammaproteobacteria;o__Burkholderiales;f__Burkholderiaceae;g__Pandoraea;s__Pandoraea pnomenusa
Acidovorax sp. J6	d__Bacteria;p__Proteobacteria;c__Gammaproteobacteria;o__Burkholderiales;f__Burkholderiaceae;g__Acidovorax_A;s__
Burkholderia gladioli CD4	d__Bacteria;p__Proteobacteria;c__Gammaproteobacteria;o__Burkholderiales;f__Burkholderiaceae;g__Burkholderia;s__Burkholderia gladioli
Roseateles sp. A6	d__Bacteria;p__Proteobacteria;c__Gammaproteobacteria;o__Burkholderiales;f__Burkholderiaceae;g__Roseateles;s__
Ralstonia pickettii_A T1	d__Bacteria;p__Proteobacteria;c__Gammaproteobacteria;o__Burkholderiales;f__Burkholderiaceae;g__Ralstonia;s__Ralstonia pickettii_A
Novosphingobium capsulatum T16	d__Bacteria;p__Proteobacteria;c__Alphaproteobacteria;o__Sphingomonadales;f__Sphingomonadaceae;g__Novosphingobium;s__Novosphingobium capsulatum
Streptomyces sp. MJ8	d__Bacteria;p__Actinobacteriota;c__Actinomycetia;o__Streptomycetales;f__Streptomycetaceae;g__Streptomyces;s__

[truncated: 4 more sheets: Supplementary Data 11, Supplementary Data 12, Supplementary Data 13, Supplementary Data 14]
